# Supplementary material for: Genomic consequences of domestication of the Siamese fighting fish
Source: Sci Adv. 2022 Mar 9;8(10):eabm4950. doi: 10.1126/sciadv.abm4950 (PMC8906746; doi:10.1126/sciadv.abm4950)
Supplement: Supplementary file 2 — Table S1 [file sciadv.abm4950_table_s1.zip]

Archive with 1 entries (1 files):
- sciadv.abm4950_table_s1.xlsx
