# Supplementary material for: Genomic consequences of domestication of the Siamese fighting fish
Source: Sci Adv. 2022 Mar 9;8(10):eabm4950. doi: 10.1126/sciadv.abm4950 (PMC8906746; doi:10.1126/sciadv.abm4950)
Supplement: Supplementary file 2 — Table S1 [file sciadv.abm4950_table_s1.zip › sciadv.abm4950_table_s1.xlsx]

## Sheet: Supplementary_table_1_metadata
pub_name	secondary_ID	VGP_ID	paternal_ID	maternal_ID	sex	color	marble	fin_type	species	population	source	BioProject	SRA_accession	for reference assembly
Com0	Anaban27350502		-	-	Unknown	-	-	-	compuncta	Mahakam, Borneo, Kalimantan Timur, Indonesia	direct wild-caught, 2017	PRJEB25124	ERS4290853	-
Imb0	4616STDY6773202	fBetImb1	-	-	Unknown	-	-	-	imbellis	Terengganu, Malaysia	direct wild-caught, 2016	PRJEB19273	ERS3583656	-
Imb1	4616STDY7068352		-	-	Unknown	-	-	-	imbellis	Malakka, Malaysia	direct wild-caught, 2017	PRJEB19273	ERS3773513	-
Mah0	4616STDY7068355		-	-	Unknown	-	-	-	mahachaiensis	Mahachai, Thailand	direct wild-caught, 2017	PRJEB19273	ERS3773518	-
Mah1	Anaban27350532		-	-	Female	-	-	-	mahachaiensis	Ban Phaeo District, Samut Sakhon, Mahachai, Thailand	wild-caught, imported by Aquarium Glaser, 2017	PRJEB25124	ERS4290882	-
Mah2	Anaban27350533		-	-	Male	-	-	-	mahachaiensis	Ban Phaeo District, Samut Sakhon, Mahachai, Thailand	wild-caught, imported by Aquarium Glaser, 2017	PRJEB25124	ERS4290883	-
Sia0	Anaban27350534		-	-	Unknown	-	-	-	siamorientalis	southern Vietnam	wild-caught, imported by Aquarium Glaser, 2017	PRJEB25124	ERS4290894	-
Sia1	Anaban27350535		-	-	Unknown	-	-	-	siamorientalis	southern Vietnam	wild-caught, imported by Aquarium Glaser, 2017	PRJEB25124	ERS4290886	-
Sia2	Anaban27350536		-	-	Unknown	-	-	-	siamorientalis	southern Vietnam	wild-caught, imported by Aquarium Glaser, 2017	PRJEB25124	ERS4290884	-
Sia3	Anaban27350537		-	-	Unknown	-	-	-	siamorientalis	southern Vietnam	wild-caught, imported by Aquarium Glaser, 2017	PRJEB25124	ERS4290885	-
Sia4	Anaban27350538		-	-	Unknown	-	-	-	siamorientalis	southern Vietnam	wild-caught, imported by Aquarium Glaser, 2017	PRJEB25124	ERS4290887	-
Sia5	Anaban27350539		-	-	Unknown	-	-	-	siamorientalis	southern Vietnam	wild-caught, imported by Aquarium Glaser, 2017	PRJEB25124	ERS4290888	-
Sma0	Anaban27350516		-	-	Unknown	-	-	-	smaradgina	southern Thailand border Cambodia	wild-caught, imported by Aquarium Glaser, 2017	PRJEB25124	ERS4290867	-
Sma1	Anaban27350517		-	-	Unknown	-	-	-	smaradgina	southern Thailand border Cambodia	wild-caught, imported by Aquarium Glaser, 2017	PRJEB25124	ERS4290866	-
Sma2	Anaban27350518		-	-	Unknown	-	-	-	smaradgina	southern Thailand border Cambodia	wild-caught, imported by Aquarium Glaser, 2017	PRJEB25124	ERS4290868	-
Sma3	Anaban27350519		-	-	Unknown	-	-	-	smaradgina	southern Thailand border Cambodia	wild-caught, imported by Aquarium Glaser, 2017	PRJEB25124	ERS4290869	-
Sma4	Anaban27350520		-	-	Unknown	-	-	-	smaradgina	southern Thailand border Cambodia	wild-caught, imported by Aquarium Glaser, 2017	PRJEB25124	ERS4290870	-
Sma5	Anaban27350521		-	-	Unknown	-	-	-	smaradgina	southern Thailand border Cambodia	wild-caught, imported by Aquarium Glaser, 2017	PRJEB25124	ERS4290871	-
Sma6	Anaban27350522		-	-	Unknown	-	-	-	smaradgina	southern Thailand border Cambodia	wild-caught, imported by Aquarium Glaser, 2017	PRJEB25124	ERS4290872	-
Sma7	Anaban27350523		-	-	Unknown	-	-	-	smaradgina	southern Thailand border Cambodia	wild-caught, imported by Aquarium Glaser, 2017	PRJEB25124	ERS4290873	-
Sma8	Anaban27350524		-	-	Unknown	-	-	-	smaradgina	southern Thailand border Cambodia	wild-caught, imported by Aquarium Glaser, 2017	PRJEB25124	ERS4290874	-
Sma9	Anaban27350525		-	-	Unknown	-	-	-	smaradgina	southern Thailand border Cambodia	wild-caught, imported by Aquarium Glaser, 2017	PRJEB25124	ERS4290875	-
Sma10	Anaban27350526		-	-	Unknown	-	-	-	smaradgina	southern Thailand border Cambodia	wild-caught, imported by Aquarium Glaser, 2017	PRJEB25124	ERS4290876	-
Sma11	Anaban27350527		-	-	Unknown	-	-	-	smaradgina	southern Thailand border Cambodia	wild-caught, imported by Aquarium Glaser, 2017	PRJEB25124	ERS4290877	-
Sma12	Anaban27350528		-	-	Unknown	-	-	-	smaradgina	southern Thailand border Cambodia	wild-caught, imported by Aquarium Glaser, 2017	PRJEB25124	ERS4290879	-
Sma13	Anaban27350529		-	-	Unknown	-	-	-	smaradgina	southern Thailand border Cambodia	wild-caught, imported by Aquarium Glaser, 2017	PRJEB25124	ERS4290878	-
Sma14	Anaban27350530		-	-	Unknown	-	-	-	smaradgina	southern Thailand border Cambodia	wild-caught, imported by Aquarium Glaser, 2017	PRJEB25124	ERS4290880	-
Sma15	Anaban27350531		-	-	Unknown	-	-	-	smaradgina	southern Thailand border Cambodia	wild-caught, imported by Aquarium Glaser, 2017	PRJEB25124	ERS4290881	-
SplBan0	4616STDY7556631	fBetSpl5	-	-	Male	-	-	-	splendens	Bang Phlat	direct wild-caught, 2017	PRJEB19273, PRJEB30365, PRJEB30366, PRJNA522468	ERS3147220	PacBio CLR and Illumina HiSeqX reads, used for genome assembly
SplBan1	4616STDY8045966	fBetSpl6	-	-	Juvenile	-	-	-	splendens	Bang Phlat	direct wild-caught, 2017	PRJEB19273	ERS3646778	-
SplChi0	4616STDY8045967	fBetSpl7	-	-	Male	-	-	-	splendens	Chiang Mai	direct wild-caught, 2017	PRJEB19273, PRJNA486171	ERS3646779, SRS3708594, SRS3708597, SRS3708601, SRS3708602, SRS3708603	RNA sequencing, used for genome-annotation
SplChi1	4616STDY8045968	fBetSpl8	-	-	Juvenile	-	-	-	splendens	Chiang Mai	direct wild-caught, 2017	PRJEB19273	ERS3646780	-
SplChi2	4616STDY8045969	fBetSpl9	-	-	Juvenile	-	-	-	splendens	Chiang Mai	direct wild-caught, 2017	PRJEB19273	ERS3646781	-
SplKan0	Anaban27350564		-	-	Female	-	-	-	splendens	Kanchanaburi	wild-caught, imported by Aquarium Glaser, 2017	PRJEB25124	ERS4290914	-
SplKan1	Anaban27350565		-	-	Female	-	-	-	splendens	Kanchanaburi	wild-caught, imported by Aquarium Glaser, 2017	PRJEB25124	ERS4290915	-
SplKan2	Anaban27350566		-	-	Female	-	-	-	splendens	Kanchanaburi	wild-caught, imported by Aquarium Glaser, 2017	PRJEB25124	ERS4290917	-
SplKan3	Anaban27350567		-	-	Female	-	-	-	splendens	Kanchanaburi	wild-caught, imported by Aquarium Glaser, 2017	PRJEB25124	ERS4290916	-
SplKan4	Anaban27350568		-	-	Female	-	-	-	splendens	Kanchanaburi	wild-caught, imported by Aquarium Glaser, 2017	PRJEB25124	ERS4290918	-
SplKan5	Anaban27350569		-	-	Female	-	-	-	splendens	Kanchanaburi	wild-caught, imported by Aquarium Glaser, 2017	PRJEB25124	ERS4290919	-
SplKan6	Anaban27350570		-	-	Unknown	-	-	-	splendens	Kanchanaburi	wild-caught, imported by Aquarium Glaser, 2017	PRJEB25124	ERS4290920	-
SplKan7	Anaban27350571		-	-	Female	-	-	-	splendens	Kanchanaburi	wild-caught, imported by Aquarium Glaser, 2017	PRJEB25124	ERS4290922	-
SplKan8	Anaban27350572		-	-	Male	-	-	-	splendens	Kanchanaburi	wild-caught, imported by Aquarium Glaser, 2017	PRJEB25124	ERS4290923	-
SplKan9	Anaban27350573		-	-	Male	-	-	-	splendens	Kanchanaburi	wild-caught, imported by Aquarium Glaser, 2017	PRJEB25124	ERS4290921	-
SplKan10	Anaban27350574		-	-	Male	-	-	-	splendens	Kanchanaburi	wild-caught, imported by Aquarium Glaser, 2017	PRJEB25124	ERS4290925	-
SplKan11	Anaban27350575		-	-	Male	-	-	-	splendens	Kanchanaburi	wild-caught, imported by Aquarium Glaser, 2017	PRJEB25124	ERS4290924	-
SplKan12	Anaban27350576		-	-	Male	-	-	-	splendens	Kanchanaburi	wild-caught, imported by Aquarium Glaser, 2017	PRJEB25124	ERS4290926	-
SplKan13	Anaban27350577		-	-	Male	-	-	-	splendens	Kanchanaburi	wild-caught, imported by Aquarium Glaser, 2017	PRJEB25124	ERS4290927	-
SplKan14	Anaban27350578		-	-	Male	-	-	-	splendens	Kanchanaburi	wild-caught, imported by Aquarium Glaser, 2017	PRJEB25124	ERS4290928	-
SplKan15	Anaban27350579		-	-	Male	-	-	-	splendens	Kanchanaburi	wild-caught, imported by Aquarium Glaser, 2017	PRJEB25124	ERS4290929	-
SplKan16	Anaban27350580		-	-	Male	-	-	-	splendens	Kanchanaburi	wild-caught, imported by Aquarium Glaser, 2017	PRJEB25124	ERS4290931	-
SplKan17	Anaban27350581		-	-	Male	-	-	-	splendens	Kanchanaburi	wild-caught, imported by Aquarium Glaser, 2017	PRJEB25124	ERS4290930	-
SplKan18	Anaban27350582		-	-	Male	-	-	-	splendens	Kanchanaburi	wild-caught, imported by Aquarium Glaser, 2017	PRJEB25124	ERS4290932	-
SplKan19	Anaban27350583		-	-	Male	-	-	-	splendens	Kanchanaburi	wild-caught, imported by Aquarium Glaser, 2017	PRJEB25124	ERS4290933	-
SplKan20	Anaban27350584		-	-	Male	-	-	-	splendens	Kanchanaburi	wild-caught, imported by Aquarium Glaser, 2017	PRJEB25124	ERS4290934	-
SplKan21	Anaban27350585		-	-	Male	-	-	-	splendens	Kanchanaburi	wild-caught, imported by Aquarium Glaser, 2017	PRJEB25124	ERS4290935	-
SplPhe0	4616STDY8045963	fBetSpl1	-	-	Male	-	-	-	splendens	Phetchaburi	direct wild-caught, 2017	PRJEB19273	ERS3646775	10X Chromium and Illumina HiSeqX reads, used for genome assembly
SplPhe1	4616STDY8045964	fBetSpl3	-	-	Juvenile	-	-	-	splendens	Phetchaburi	F1 of wild-caught, 2017	PRJEB19273	ERS3646776	-
SplPhe2	4616STDY8045965	fBetSpl4	-	-	Juvenile	-	-	-	splendens	Phetchaburi	F1 of wild-caught, 2017	PRJEB19273	ERS3646777	-
SplPhe3		fBetSpl2	-	-	Female	-	-	-	splendens	Phetchaburi	direct wild-caught, 2017	PRJNA486171	SRS3708595, SRS3708596, SRS3708598, SRS3708599, SRS3708600	RNA sequencing, used for genome-annotation
Orn0	AB_9		0	0	Female	blue	n	veil	splendens	ornamental	Heidi Burkle, USA, 2019	PRJNA778896	SAMN23002932	-
Orn1	AB_21		0	0	Female	red	n	halfmoon	splendens	ornamental	Sieg Illig, USA, 2017	PRJNA778896	SAMN23002933	-
Orn2	AB_23		0	0	Male	red	n	veil	splendens	ornamental	Petco Union Square, NYC, 2017	PRJNA778896	SAMN23002934	-
Orn3	AB_26		0	0	Female	red	n	veil	splendens	ornamental	Petco Union Square, NYC, 2017	PRJNA778896	SAMN23002935	-
Orn4	AB_29		0	0	Male	blue	n	veil	splendens	ornamental	Petco Union Square, NYC, 2017	PRJNA778896	SAMN23002936	-
Orn5	AB_45		0	0	Male	black	n	halfmoon	splendens	ornamental	Petco.com, 2018	PRJNA778896	SAMN23002937	-
Orn6	AB_47		0	0	Male	blue	n	crown	splendens	ornamental	Petco.com, 2018	PRJNA778896	SAMN23002938	-
Orn7	AB_48		0	0	Male	red	n	crown	splendens	ornamental	Petco.com, 2018	PRJNA778896	SAMN23002939	-
Orn8	AB_49		0	0	Male	red	n	crown	splendens	ornamental	Petco.com, 2018	PRJNA778896	SAMN23002940	-
Orn9	AB_50		0	0	Male	red	n	veil	splendens	ornamental	Petco.com, 2018	PRJNA778896	SAMN23002941	-
Orn10	AB_51		0	0	Female	red	n	veil	splendens	ornamental	Petco.com, 2018	PRJNA778896	SAMN23002942	-
Orn11	AB_53		0	0	Female	blue	n	veil	splendens	ornamental	Petco.com, 2018	PRJNA778896	SAMN23002943	-
Orn12	AB_55		0	0	Male	blue	n	veil	splendens	ornamental	Petco.com, 2018	PRJNA778896	SAMN23002944	-
Orn13	AB_56		0	0	Female	blue	n	crown	splendens	ornamental	Petco.com, 2018	PRJNA778896	SAMN23002945	-
Orn14	AB_118		0	0	Female	red	n	crown	splendens	ornamental	Petco.com, 2018	PRJNA778896	SAMN23002946	-
Orn15	AB_120		0	0	Male	blue	n	crown	splendens	ornamental	Petco.com, 2018	PRJNA778896	SAMN23002947	-
Orn16	AB_122		0	0	Male	red	n	crown	splendens	ornamental	Petco.com, 2018	PRJNA778896	SAMN23002948	-
Orn17	AB_129		0	0	Female	red	n	halfmoon	splendens	ornamental	Sieg Illig, USA, 2018	PRJNA778896	SAMN23002949	-
Orn18	AB_140		0	0	Male	blue	n	veil	splendens	ornamental	Petco Upper West Side, NYC, 2018	PRJNA778896	SAMN23002950	-
Orn19	AB_141		0	0	Male	red	n	crown	splendens	ornamental	Petco Upper West Side, NYC, 2018	PRJNA778896	SAMN23002951	-
Orn20	AB_175		0	0	Male	red	n	veil	splendens	ornamental	Holly Rutan, USA 2018	PRJNA778896	SAMN23002952	-
Orn21	AB_176		0	0	Male	marble	y	crown	splendens	ornamental	Liz Hahn, USA, 2018	PRJNA778896	SAMN23002953	-
Orn22	AB_179		0	0	Female	red	y	veil	splendens	ornamental	International Betta Congress Convention, Los Angeles, 2018	PRJNA778896	SAMN23002954	-
Orn23	AB_180		0	0	Female	orange	y	veil	splendens	ornamental	International Betta Congress Convention, Los Angeles, 2018	PRJNA778896	SAMN23002955	-
Orn24	AB_183		0	0	Male	red	y	crown	splendens	ornamental	Karen MacAuley, USA, 2018	PRJNA778896	SAMN23002956	-
Orn25	AB_184		0	0	Male	red	n	veil	splendens	ornamental	Petland Discounts - West 23rd Street, 2018	PRJNA778896	SAMN23002957	-
Orn26	AB_185		0	0	Female	blue	n	crown	splendens	ornamental	Petco Upper West Side, NYC, 2018	PRJNA778896	SAMN23002958	-
Orn27	AB_187		0	0	Male	blue	n	veil	splendens	ornamental	Petco Upper West Side, NYC, 2018	PRJNA778896	SAMN23002959	-
Orn28	AB_188		0	0	Male	blue	n	crown	splendens	ornamental	Petco Union Square, NYC, 2018	PRJNA778896	SAMN23002960	-
Orn29	AB_189		45	26	Male	marble	y	unclear	splendens	ornamental	laboratory-bred, 2018	PRJNA778896	SAMN23002961	-
Orn30	AB_412		0	0	Female	blue	n	veil	splendens	ornamental	Petco.com, 2019	PRJNA778896	SAMN23002962	-
Orn31	AB_486		0	0	Male	red	n	veil	splendens	ornamental	Petco.com, 2019	PRJNA778896	SAMN23002963	-
Orn32	AB_642		0	0	Female	blue	n	crown	splendens	ornamental	Petco.com, 2019	PRJNA778896	SAMN23002964	-
Orn33	AB_644		0	0	Female	red	n	crown	splendens	ornamental	Petco.com, 2019	PRJNA778896	SAMN23002965	-
Orn34	AB_671		0	0	Male	blue	n	veil	splendens	ornamental	Petco.com, 2019	PRJNA778896	SAMN23002966	-
Orn35	AB_685		0	0	Female	blue	n	veil	splendens	ornamental	PetSmart North Bergen, NJ, 2019	PRJNA778896	SAMN23002967	-
Orn36	AB_686		0	0	Female	blue	n	crown	splendens	ornamental	PetSmart North Bergen, NJ, 2019	PRJNA778896	SAMN23002968	-
Orn37	AB_722		0	0	Female	blue	n	crown	splendens	ornamental	Petco.com, 2019	PRJNA778896	SAMN23002969	-
Orn38	AB_770		671	722	Male	blue	n	crown, veil	splendens	ornamental	laboratory-bred, 2019	PRJNA778896	SAMN23002970	-
Orn39	AB_772		671	722	Female	blue	n	crown, veil	splendens	ornamental	laboratory-bred, 2019	PRJNA778896	SAMN23002971	-
